# Supplementary material for: Analysis of Dynamics and Diversity of Microbial Community during Production of Germinated Brown Rice
Source: Foods. 2023 Feb 9;12(4):755. doi: 10.3390/foods12040755 (PMC9956166; doi:10.3390/foods12040755)
Supplement: Supplementary file 1 [file foods-12-00755-s001.zip]

Archive with 1 entries (1 files):
- foods-2149230-supplementary.pdf
